# Supplementary material for: Identification and DUS Testing of Rice Varieties through Microsatellite Markers
Source: Int J Plant Genomics. 2015 Feb 8;2015:965073. doi: 10.1155/2015/965073 (PMC4337753; doi:10.1155/2015/965073)
Supplement: Supplementary file 1 — Pairwise genetic similarity index of all varieties based on all of 12 microsatellite markers were used in this study. [file 965073.f1.xlsx]

## Sheet: Sim (Molecular Data)
	Khazar	Saleh	Deylam	Line-A	Line-B	Line-R	Fajr	Sahel	Sepid-Roud	Sang-e-Jo	Ghaem-1	Ghaem-2	Ghaem-3	Danesh	Dorfak	Hasan-Saraie	Neda	Neda-A	Nemat	Nemat-A	Tarom-Mahali	Parto	Jahesh	Shiroudi	Deylamani	Tarom-Jolodar	Sang-e-Tarom	Tarom-Milad	Binam	Hashemi	Hasani	Kadous	Shafagh	Ali-Kazemi
Khazar
Saleh	0.75
Deylam	0.75	0.916667
Line-A	0.333333	0.5	0.5
Line-B	0.333333	0.5	0.5	1
Line-R	0.24	0.24	0.32	0.4	0.4
Fajr	0.166667	0.166667	0.25	0.25	0.25	0.56
Sahel	0.166667	0.166667	0.166667	0.25	0.25	0.4	0.833333
Sepid-Roud	0.25	0.166667	0.166667	0.25	0.25	0.48	0.916667	0.833333
Sang-e-Jo	0.25	0.25	0.25	0.25	0.25	0.4	0.833333	0.75	0.833333
Ghaem-1	0.166667	0.0833333	0.0833333	0.25	0.25	0.4	0.666667	0.583333	0.75	0.666667
Ghaem-2	0.166667	0.166667	0.166667	0.166667	0.166667	0.24	0.416667	0.416667	0.416667	0.5	0.583333
Ghaem-3	0.25	0.166667	0.166667	0.166667	0.166667	0.24	0.25	0.25	0.333333	0.25	0.5	0.666667
Danesh	0	0	0	0.0833333	0.0833333	0.16	0.25	0.25	0.25	0.333333	0.416667	0.583333	0.583333
Dorfak	0	0	0	0.166667	0.166667	0.08	0.25	0.333333	0.25	0.25	0.333333	0.416667	0.333333	0.583333
Hasan-Saraie	0	0	0	0.0833333	0.0833333	0	0.166667	0.166667	0.166667	0.166667	0.25	0.333333	0.416667	0.583333	0.583333
Neda	0	0	0	0.0833333	0.0833333	0	0	0	0	0	0	0.0833333	0.25	0.25	0.25	0.583333
Neda-A	0	0	0	0.0833333	0.0833333	0	0	0.0833333	0	0	0	0.0833333	0.25	0.25	0.333333	0.583333	0.916667
Nemat	0	0	0	0.0869565	0.0869565	0	0	0	0	0.0869565	0	0.173913	0.173913	0.173913	0.0869565	0.347826	0.608696	0.608696
Nemat-A	0.0869565	0.173913	0.173913	0.173913	0.173913	0	0	0	0	0.0869565	0	0.173913	0	0.0869565	0.26087	0.347826	0.521739	0.521739	0.545454
Tarom-Mahali	0.0869565	0.0869565	0.0869565	0.0869565	0.0869565	0.0833333	0	0	0	0.0869565	0	0.0869565	0	0.0869565	0.26087	0.26087	0.434783	0.434783	0.363636	0.636364
Parto	0.0833333	0.0833333	0.0833333	0.0833333	0.0833333	0.08	0.0833333	0.0833333	0.0833333	0.0833333	0.0833333	0	0	0	0.25	0.25	0.333333	0.333333	0.26087	0.521739	0.695652
Jahesh	0.0833333	0.0833333	0.0833333	0.0833333	0.0833333	0.16	0.166667	0.166667	0.166667	0.166667	0.25	0.25	0.0833333	0.166667	0.25	0.333333	0.25	0.25	0.173913	0.347826	0.347826	0.5
Shiroudi	0.166667	0.166667	0.166667	0.25	0.25	0.16	0.25	0.25	0.25	0.25	0.333333	0.25	0.166667	0.166667	0.25	0.25	0.166667	0.166667	0.173913	0.173913	0.26087	0.333333	0.5
Deylamani	0.26087	0.26087	0.26087	0.173913	0.173913	0.166667	0.173913	0.173913	0.173913	0.173913	0.26087	0.26087	0.26087	0.0869565	0.0869565	0.173913	0.0869565	0.0869565	0.0909091	0.0909091	0.0909091	0.26087	0.26087	0.695652
Tarom-Jolodar	0.26087	0.173913	0.173913	0.173913	0.173913	0.166667	0.173913	0.173913	0.173913	0.173913	0.26087	0.173913	0.173913	0.0869565	0.173913	0.26087	0.347826	0.347826	0.181818	0.272727	0.272727	0.347826	0.521739	0.434783	0.454545
Sang-e-Tarom	0.333333	0.25	0.25	0.25	0.25	0.24	0.166667	0.166667	0.166667	0.166667	0.25	0.25	0.166667	0.166667	0.25	0.333333	0.25	0.25	0.173913	0.26087	0.173913	0.166667	0.5	0.5	0.434783	0.608696
Tarom-Milad	0.333333	0.25	0.25	0.166667	0.166667	0.16	0.0833333	0.0833333	0.0833333	0.0833333	0.166667	0.25	0.25	0.0833333	0.166667	0.25	0.166667	0.166667	0.0869565	0.173913	0.0869565	0.166667	0.25	0.25	0.521739	0.434783	0.75
Binam	0.25	0.166667	0.166667	0.0833333	0.0833333	0.08	0.0833333	0.0833333	0.0833333	0.0833333	0.166667	0.25	0.25	0.0833333	0.166667	0.166667	0.166667	0.166667	0	0.0869565	0.173913	0.0833333	0.166667	0.25	0.347826	0.521739	0.416667	0.583333
Hashemi	0.25	0.25	0.166667	0.0833333	0.0833333	0.08	0.166667	0.166667	0.166667	0.166667	0.25	0.333333	0.25	0.166667	0.25	0.25	0.0833333	0.0833333	0	0.0869565	0.0869565	0.0833333	0.25	0.25	0.26087	0.347826	0.5	0.583333	0.75
Hasani	0.25	0.166667	0.166667	0.0833333	0.0833333	0.08	0.0833333	0.0833333	0.0833333	0.0833333	0.166667	0.25	0.25	0.0833333	0.0833333	0.0833333	0	0	0.0869565	0	0	0	0.0833333	0.333333	0.434783	0.26087	0.333333	0.416667	0.666667	0.583333
Kadous	0.166667	0.25	0.25	0.25	0.25	0	0	0	0	0	0.0833333	0.25	0.25	0.166667	0.25	0.25	0.166667	0.166667	0.0869565	0.173913	0.0869565	0.166667	0.166667	0.166667	0.173913	0.173913	0.0833333	0.166667	0.166667	0.166667	0.25
Shafagh	0.25	0.166667	0.166667	0.166667	0.166667	0	0	0	0	0.0833333	0.0833333	0.25	0.166667	0.166667	0.166667	0.166667	0.166667	0.166667	0.173913	0.173913	0.26087	0.0833333	0.0833333	0.166667	0.173913	0.26087	0.166667	0.25	0.333333	0.25	0.333333	0.666667
Ali-Kazemi	0.173913	0.173913	0.173913	0.0869565	0.0869565	0.0833333	0.0869565	0.0869565	0.0869565	0.0869565	0.0869565	0.26087	0.173913	0.173913	0.0869565	0.0869565	0.0869565	0.0869565	0.0909091	0.0909091	0.181818	0	0.0869565	0.0869565	0.181818	0.181818	0.0869565	0.173913	0.26087	0.173913	0.26087	0.521739	0.782609

## Sheet: Information
Min	0
Max	1
Average	0.26
Var	0.063
